# Supplementary material for: Altered low-frequency brain rhythms precede changes in gamma power during tauopathy
Source: iScience. 2022 Sep 28;25(10):105232. doi: 10.1016/j.isci.2022.105232 (PMC9579020; doi:10.1016/j.isci.2022.105232)
Supplement: Table S1. Means, standard errors, and statistics for figure data, related to STAR Methods [file mmc2.xlsx]

## Sheet: Figure 1
Figure and Panel	Test Used	n	Descriptive Stats		Post-hoc comparisons and respective P-Values	Statistic and respective P-value
			Defined Values	Mean±SEM
1B	Two-way ANOVA using Age and Genotype as between subjects factors	WT 5m, n=6	Z-score Tau Burden (a.u.)	WT 5m, -0.984±0.230	Bonferroni adjusted multiple comparisons:	Age
					WT5m x Tau-5m, P=1.000	F(1,4.051)=52.644
		WT 8m, n=10		WT 8m, -0.654±0.178		P=0.002
					WT5m x Tau+5m, P=3.26 x 10-8
		Tau- 5m, n=12		Tau- 5m, -0.726±0.163		Genotype
					Tau-5m x Tau+5m, P=8.91 x 10-9	F(2,2)=947.400
		Tau- 8m, n=13		Tau- 8m, -0.332±0.156		P=0.001
					WT8m x Tau-8m, P=0.538
		Tau+ 5m, n=11		Tau+ 5m, 0.914±0.170		Age*Genotype
					WT8m x Tau+8m, P=4.10 x 10-10	F(2,59)=0.072
		Tau+ 8m, n=13		Tau+ 8m, 1.185±0.156		P=0.931
					Tau-8m x Tau+8m, P=1.35 x 10-8
1C	Two-way ANOVA using Age and Genotype as between subjects factors		Brain Weight (g)		Bonferroni adjusted multiple comparisons:	Age
		WT 5m, n=6		WT 5m, 0.507±0.006	WT5m x Tau-5m, P=0.004	F(1,2.157)=0.095
						P=0.786
		WT 8m, n=10		WT 8m, 0.500±0.013	WT5m x Tau+5m, P=5.84 x 10-4
						Genotype
		Tau- 5m, n=12		Tau- 5m, 0.446±0.002	Tau-5m x Tau+5m, P=1.000	F(2,2)= 25.746
						P=0.037
		Tau- 8m, n=13		Tau- 8m, 0.459±0.014	WT8m x Tau-8m, P=0.023
						Age*Genotype
		Tau+ 5m, n=11		Tau+ 5m, 0.434±0.007	WT8m x Tau+8m, P=7.0 x 10-6	F(2,59)= 0.801
						P=0.454
		Tau+ 8m, n=13		Tau+ 8m, 0.421±0.012	Tau-8m x Tau+8m, P=0.030
1D	Two-way ANOVA using Age and Genotype as between subjects factors		Mean Power at Low Frequencies (dB) during Grey intervals		Bonferroni adjusted multiple comparisons:	Age
		WT 5m, n=6		WT 5m, 23.827±0.546	WT5m x Tau-5m, P=1.000	F(1,59)=5.366
						P=0.024
		WT 8m, n=10		WT 8m, 23.161±0.258	WT5m x Tau+5m, P=0.069
						Genotype
		Tau- 5m, n=12		Tau- 5m, 23.077±0.392	Tau-5m x Tau+5m, P=0.001	F(2,59)=11.204
						P=7.5 x 10-5
		Tau- 8m, n=13		Tau- 8m, 22.228±0.333	WT8m x Tau-8m, P=0.698
						Age*Genotype
		Tau+ 5m, n=11		Tau+ 5m, 26.012±0.603	WT8m x Tau+8m, P=0.512	F(2,59)=0.556
						P=0.577
		Tau+ 8m, n=13		Tau+ 8m, 24.237±0.831	Tau-8m x Tau+8m, P=0.022
1D	Two-way ANOVA using Age and Genotype as between subjects factors		Mean Power at Gamma Frequencies (dB) during Grey intervals		Bonferroni adjusted multiple comparisons:	Age
		WT 5m, n=6		WT 5m, 10.392±0.765	WT5m x Tau-5m, P=0.587	F(1,59)=8.766
						P=0.004
		WT 8m, n=10		WT 8m, 9.871±0.568	WT5m x Tau+5m, P=760
						Genotype
		Tau- 5m, n=12		Tau- 5m, 9.296±0.435	Tau-5m x Tau+5m, P=1.000	F(2,59)=7.707
						P=0.001
		Tau- 8m, n=13		Tau- 8m, 8.840±0.292	WT8m x Tau-8m, P=0.447
						Age*Genotype
		Tau+ 5m, n=11		Tau+ 5m, 9.412±0.621	WT8m x Tau+8m, P=5.0 x 10-5	F(2,59)=3.725
						P=0.030
		Tau+ 8m, n=13		Tau+ 8m, 6.566±0.495	Tau-8m x Tau+8m, P=0.003
1E	Two-way ANOVA using Age and Genotype as between subjects factors		Mean Power at Low Frequencies (dB) during Stimulus presentations		Bonferroni adjusted multiple comparisons:	Age
		WT 5m, n=6		WT 5m, 26.854±0.767	WT5m x Tau-5m, P=1.000	F(1,59)=21.130
						P=2.3 x 10-5
		WT 8m, n=10		WT 8m, 25.449±0.566	WT5m x Tau+5m, P=0.702
						Genotype
		Tau- 5m, n=12		Tau- 5m, 27.217±0.697	Tau-5m x Tau+5m, P=0.899	F(2,59)=1.653
						P=0.200
		Tau- 8m, n=13		Tau- 8m, 24.037±0.563	WT8m x Tau-8m, P=0.341
						Age*Genotype
		Tau+ 5m, n=11		Tau+ 5m, 28.130±0.458	WT8m x Tau+8m, P=1.000	F(2,59)=0.887
						P=0.417
		Tau+ 8m, n=13		Tau+ 8m, 25.301±0.693	Tau-8m x Tau+8m, P=0.385
1E	Two-way ANOVA using Age and Genotype as between subjects factors		Mean Power at Gamma Frequencies (dB) during Stimulus presentations		Bonferroni adjusted multiple comparisons:	Age
		WT 5m, n=6		WT 5m, 10.311±0.573	WT5m x Tau-5m, P=0.880	F(1,59)=13.465
						P=0.001
		WT 8m, n=10		WT 8m, 9.713±0.514	WT5m x Tau+5m, P=1.000
						Genotype
		Tau- 5m, n=12		Tau- 5m, 9.461±0.487	Tau-5m x Tau+5m, P=1.000	F(2,59)=7.156
						P=0.002
		Tau- 8m, n=13		Tau- 8m, 8.743±0.327	WT8m x Tau-8m, P=0.467
						Age*Genotype
		Tau+ 5m, n=11		Tau+ 5m, 9.660±0.576	WT8m x Tau+8m, P=2.8 x 10-5	F(2,59)=4.722
						P=0.013
		Tau+ 8m, n=13		Tau+ 8m, 6.438±0.465	Tau-8m x Tau+8m, P=0.002

## Sheet: Figure 2
Figure and Panel	Test Used	n	Descriptive Stats		Post-hoc comparisons and respective P-Values	Statistic and respective P-value
			Defined Values	Mean±SEM
2C	Mixed ANOVA testing Low Frequency Power during Grey Intervals using Age and Genotype as between-subjects factors, State (Rest, Intermediate, Moving) as within-subjects factors		Grey Screen Low Frequency Power (2-10Hz) during Rest States (dB)		Bonferroni adjusted multiple comparisons between genotypes during Rest periods:	State
		WT 5m, n=6		WT 5m, 24.130±0.724	WT5m x Tau-5m, P=1.000	F(1.216,71.747)=42.117
						P=9.352 x 10-1
		WT 8m, n=10		WT 8m, 23.106±0.229	WT5m x Tau+5m, P=0.022
						State*Age
		Tau- 5m, n=12		Tau- 5m, 23.326±0.418	Tau-5m x Tau+5m, P=1.54 x 10-4	F(1.216,71.747)=2.264
						P=0.132
		Tau- 8m, n=13		Tau- 8m, 22.737±0.306	WT8m x Tau-8m, P=1.000
						State*Genotype
		Tau+ 5m, n=11		Tau+ 5m, 26.873±0.685	WT8m x Tau+8m, P= 0.114	F(2.432,71.747)=15.347
						P=5.684 x 10-7
		Tau+ 8m, n=13		Tau+ 8m, 24.843±0.853	Tau-8m x Tau+8m, P= 0.023
			Grey Screen Low Frequency Power (2-10Hz) during Intermediate States (dB)		Bonferroni adjusted multiple comparisons between genotypes during Intermediate periods:	State*Age*Genotype
				WT 5m, 23.193±0.358	WT5m x Tau-5m, P=1.000	F(2.432,71.747)=1.579
						P=0.209
				WT 8m, 23.119±0.247	WT5m x Tau+5m, P=0.187
				Tau- 5m, 22.528±0.363	Tau-5m x Tau+5m, P=0.005
				Tau- 8m, 22.340±0.269	WT8m x Tau-8m, P=0.741
				Tau+ 5m, 24.721±0.513	WT8m x Tau+8m, P=1.000
				Tau+ 8m, 23.106±0.721	Tau-8m x Tau+8m, P= 0.668
			Grey Screen Low Frequency Power (2-10Hz) during Moving States (dB)		Bonferroni adjusted multiple comparisons between genotypes during Moving periods:
				WT 5m, 22.812±0.321	WT5m x Tau-5m, P=1.000
				WT 8m, 23.464±0.476	WT5m x Tau+5m, P=1.000
				Tau- 5m, 22.628±0.488	Tau-5m x Tau+5m, P=1.000
				Tau- 8m, 21.656±0.297	WT8m x Tau-8m, P=0.033
				Tau+ 5m, 22.868±0.517	WT8m x Tau+8m, P=0.041
				Tau+ 8m, 21.714±0.618	Tau-8m x Tau+8m, P=1.000
					Bonferroni adjusted multiple comparisons between States for each genotype:
					WT5m, Rest x Moving, P=0.248
					WT8m, Rest x Moving, P=1.000
					Tau-5m, Rest x Moving, P=0.573
					Tau-8m, Rest x Moving, P=0.111
					Tau+5m, Rest x Moving, P=2.879 x 10-9
					Tau+8m, Rest x Moving, P=2.021 x 10-7
					WT5m, Rest x Intermediate, P=0.013
					WT8m, Rest x Intermediate, P=1.000
					Tau-5m, Rest x Intermediate, P=0.002
					Tau-8m, Rest x Intermediate, P=0.205
					Tau+5m, Rest x Intermediate, P=1.286 x 10-12
					Tau+8m, Rest x Intermediate, P=1.015 x 10-10
2D	Mixed ANOVA testing Gamma Power during Grey Intervals using Age and Genotype as between-subjects factors, State (Rest, Intermediate, Moving) as within-subjects factors		Grey Screen High Frequency Power (55-85Hz) during Rest States (dB)		Bonferroni adjusted multiple comparisons between genotypes during Rest periods:	State
		WT 5m, n=6		WT 5m, 10.016±0.726	WT5m x Tau-5m, P=0.679	F(1.428, 84.226)=403.106
						P=6.312 x 10-39
		WT 8m, n=10		WT 8m, 9.573±0.557	WT5m x Tau+5m, P=0.911
						State*Age
		Tau- 5m, n=12		Tau- 5m, 9.016±0.416	Tau-5m x Tau+5m, P=1.000	F(1.428, 84.226)=6.479
						P=0.006
		Tau- 8m, n=13		Tau- 8m, 8.576±0.293	WT8m x Tau-8m, P=0.458
						State*Genotype
		Tau+ 5m, n=11		Tau+ 5m, 9.155±0.594	WT8m x Tau+8m, P=3.4 x 10-5	F(2.855, 84.226)=5.757
						P=0.001
		Tau+ 8m, n=13		Tau+ 8m, 6.274±0.502	Tau-8m x Tau+8m, P=0.002
			Grey Screen High Frequency Power (55-85Hz) during Intermediate States (dB)		Bonferroni adjusted multiple comparisons between genotypes during Intermediate periods:	State*Age*Genotype
				WT 5m, 10.548±0.737	WT5m x Tau-5m, P=0.445	F(2.855, 84.226)=0.133
						P=0.168
				WT 8m, 9.951±0.571dB	WT5m x Tau+5m, P=0.659
				Tau- 5m, 9.324±0.447	Tau-5m x Tau+5m, P=1.000
				Tau- 8m, 8.892±0.298	WT8m x Tau-8m, P=0.413
				Tau+ 5m, 9.496±0.605	WT8m x Tau+8m, P=3.9 x 10-5
				Tau+ 8m, 6.609±0.498	Tau-8m x Tau+8m, P=0.003
			Grey Screen High Frequency Power (55-85Hz) during Moving States (dB)		Bonferroni adjusted multiple comparisons between genotypes during Moving periods:
				WT 5m, 11.310±0.717	WT5m x Tau-5m, P=0.332
				WT 8m, 10.446±0.571	WT5m x Tau+5m, P=0.698
				Tau- 5m, 9.993±0.458	Tau-5m x Tau+5m, P=1.000
				Tau- 8m, 9.246±0.267	WT8m x Tau-8m, P=0.253
				Tau+ 5m, 10.315±0.575	WT8m x Tau+8m, P=1.25 x 10-4
				Tau+ 8m, 7.420±0.479	Tau-8m x Tau+8m, P=0.017
					Bonferroni adjusted multiple comparisons between States for each genotype:
					WT5m, Rest x Moving, P=2.854x10-12
					WT8m, Rest x Moving, P=2.635 x 10-10
					Tau-5m, Rest x Moving, P=2.656 x 10-13
					Tau-8m, Rest x Moving, P=1.204 x 10-8
					Tau+5m, Rest x Moving, P=1.968 x 10-15
					Tau+8m, Rest x Moving, P=1.224 x 10-16
					WT5m, Rest x Intermediate, P=8.958 x 10-9
					WT8m, Rest x Intermediate, P=8.382 x 10-8
					Tau-5m, Rest x Intermediate, P=1.000 x 10-6
					Tau-8m, Rest x Intermediate, P=2.616 x 10-7
					Tau+5m, Rest x Intermediate, P=2.979 x 10-7
					Tau+8m, Rest x Intermediate, P=6.607 x 10-8

## Sheet: Figure 3
Figure and Panel	Test Used	n	Descriptive Stats		Post-hoc comparisons and respective P-Values	Statistic and respective P-value
			Defined Values	Mean±SEM
3B and 3D	Two-way ANOVA on the AUC of grey screen associated gamma oscillations using genotype and age as Between-Subjects factors	WT 5m, n=6	Mean gamma oscillations during Grey in dB	WT 5m, 0.263±0.049dB	N.A.	Age
						F(1,2.144)=6.200
		WT 8m, n=10		WT 8m, 0.221±0.027dB		P=0.122
		Tau- 5m, n=12		Tau- 5m, 0.232±0.019dB		Genotype
						F(2,2)=0.697
		Tau- 8m, n=13		Tau- 8m, 0.196±0.024dB		P=0.589
		Tau+ 5m, n=11		Tau+ 5m, 0.260±0.054dB		Age*Genotype
						F(2,59)=0.870
		Tau+ 8m, n=13		Tau+ 8m, 0.150±0.017dB		P=0.424
3B and 3D	Two-way ANOVA on the mean power during gamma oscillations using genotype and age as Between-Subjects factors	WT 5m, n=6	Mean gamma oscillations during Stimulus in dB	WT 5m, 0.130±0.024dB	Bonferroni adjusted multiple comparisons for Age:	Age
					WT, 5m x 8m, P=0.259	F(1,2.032)=5.326
						P=0.145
					Tau-, 5m x 8m, P=0.069
		WT 8m, n=10		WT 8m, 0.103±0.007dB		Genotype
					Tau+, 5m x 8m, P=3.0x10-6	F(2,2)=0.522
						P=0.657
		Tau- 5m, n=12		Tau- 5m, 0.120±0.015dB		Age*Genotype
						F(2,59)=3.822
						P=0.027
					Bonferroni adjusted multiple comparisons:
		Tau- 8m, n=13		Tau- 8m, 0.086±0.008dB	WT5m x Tau-5m, P=1.000
					WT5m x Tau+5m, P=1.000
		Tau+ 5m, n=11		Tau+ 5m, 0.135±0.022dB	Tau-5m x Tau+5m, P=1.000
					WT8m x Tau-8m, P=1.000
		Tau+ 8m, n=13		Tau+ 8m, 0.038±0.007dB	WT8m x Tau+8m, P=0.004
					Tau-8m x Tau+8m, P=0.032
3C	Two-way ANOVA on the peak frequency of grey screen associated gamma oscillations using genotype and age as Between-Subjects factors	WT 5m, n=6	Frequency of gamma oscillations during Grey (Hz)	WT 5m, 62.337±0.306Hz	N.A.	Age
						F(1,2.539)=1.704
		WT 8m, n=9		WT 8m, 62.376±0.399Hz		P=0.297
		Tau- 5m, n=11		Tau- 5m, 61.708±0.302Hz		Genotype
						F(2,2)=4.578
		Tau- 8m, n=13		Tau- 8m, 62.189±0.319Hz		P=0.179
		Tau+ 5m, n=11		Tau+ 5m, 61.741±0.321Hz		Age*Genotype
						F(2,54)=0.273
		Tau+ 8m, n=11		Tau+ 8m, 61.827±0.328Hz		P=0.762
3C	Two-way ANOVA on the peak frequency of stimulus associated gamma oscillations using genotype and age as Between-Subjects factors	WT 5m, n=6	Frequency of gamma oscillations during Stim (Hz)	WT 5m, 74.506±0.724Hz	N.A.	Age
						F(1,2.069)=0.180
		WT 8m, n=10		WT 8m, 73.878±0.523Hz		P=0.712
		Tau- 5m, n=12		Tau- 5m, 73.523±0.403Hz		Genotype
						F(2,2)=0.572
		Tau- 8m, n=13		Tau- 8m, 74.214±0.390Hz		P=0.636
		Tau+ 5m, n=11		Tau+ 5m, 73.857±0.552Hz		Age*Genotype
						F(2,53)=1.217
		Tau+ 8m, n=6		Tau+ 8m, 73.82±0.675Hz		P=0.304

## Sheet: Figure 4
Figure and Panel	Test Used	n	Descriptive Stats		Post-hoc comparisons and respective P-Values	Statistic and respective P-value
			Defined Values	Mean±SEM
4D	Mixed ANOVA testing Sync Index using Age and Genotype as between-subjects factors, and State (Rest, Moving, Intermediate, and Stimulus) as within-subjects factors. Only showing data for ‘Rest’ State	WT 5m, n=6	Mean Sync Index (a.u.)	WT 5m, 1.389±0.106	Bonferroni adjusted multiple comparisons between genotypes during Rest periods:	Greenhouse-Geisser corrected F- and P-values
					WT5m x Tau-5m, P=1.000	State
		WT 8m, n=10		WT 8m, 1.346±0.056		F(2.186,128.981)=246.431
					WT5m x Tau+5m, P=0.024	P=1.350 x 10-46
		Tau- 5m, n=12		Tau- 5m, 1.416±0.037	Tau-5m x Tau+5m, P=0.009	State*Age
						F(2.186,128.981)=10.733
					WT8m x Tau-8m, P=1.000	P=2.7 x 10-5
		Tau- 8m, n=13		Tau- 8m, 1.422±0.037
					WT8m x Tau+8m, P=3.6x10-5	State*Genotype
						F(4.372,128.981)=6.800
		Tau+ 5m, n=11		Tau+ 5m, 1.736±0.122	Tau-8m x Tau+8m, P=1.66x10-4	P=3.0 x 10-5
						State*Age*Genotype
		Tau+ 8m, n=13		Tau+ 8m, 1.846±0.081		F(4.372,128.981)=1.329
						P=0.260

## Sheet: Figure 5
Figure and Panel	Test Used	n	Descriptive Stats		Post-hoc comparisons and respective P-Values	Statistic and respective P-value
			Defined Values	Mean±SEM
5B	Two-way ANOVA on the on the mean correlation between amplitudes within Low-Frequency range (2-10Hz), with age and genotype as Between-Subjects factors		Mean correlation coefficient between amplitudes at low frequency ranges		Bonferroni adjusted multiple comparisons for Age:	Age
		WT 5m, n=6		WT 5m, 0.255±0.090	WT, 5m x 8m, P=0.005	F(1,59)=8.131
						P=0.006
					Tau-, 5m x 8m, P=0.078
		WT 8m, n=10		WT 8m, 0.072±0.013		Genotype
					Tau+, 5m x 8m, P=0.977	F(2,59)=27.827
						P=3.077x10-9
		Tau- 5m, n=12		Tau- 5m, 0.222±0.034
						Age*Genotype
						F(2,59)=2.650
		Tau- 8m, n=13		Tau- 8m, 0.133±0.027	Bonferroni adjusted multiple comparisons:	P=0.079
					WT5m x Tau-5m, P=1.000
		Tau+ 5m, n=11		Tau+ 5m, 0.407±0.036	WT5m x Tau+5m, P=0.052
					Tau-5m x Tau+5m, P=0.002
		Tau+ 8m, n=13		Tau+ 8m, 0.408±0.037
					WT8m x Tau-8m, P=0.733
					WT8m x Tau+8m, P=4.976 x 10-8
					Tau-8m x Tau+8m, P=1.00 x 10-6
5B	Two-way ANOVA on the on the mean Amplitude-Amplitude coupling between Low-Frequency (2-10Hz) and High-Gamma (55-85Hz) ranges, with age and genotype as Between-Subjects factors		Mean correlation coefficient between amplitudes at low and high frequency ranges	WT 5m, -0.035±0.014	Bonferroni adjusted multiple comparisons for Age:	Age
					WT, 5m x 8m, P=0.037	F(1.59)=3.119
		WT 5m, n=6		WT 8m, 0.022±0.011		P=0.083
					Tau-, 5m x 8m, P=0.448
				Tau- 5m, -0.009±0.013		Genotype
		WT 8m, n=10			Tau+, 5m x 8m, P=0.909	F(2,59)=7.915
				Tau- 8m, 0.007±0.013		P=0.001
		Tau- 5m, n=12		Tau+ 5m, -0.054±0.017		Age*Genotype
						F(2,59)=1.538
				Tau+ 8m, -0.057±0.020	Bonferroni adjusted multiple comparisons:	P=0.223
		Tau- 8m, n=13			WT5m x Tau-5m, P=0.946
					WT5m x Tau+5m, P=1.000
		Tau+ 5m, n=11
					Tau-5m x Tau+5m, P=0.111
		Tau+ 8m, n=13			WT8m x Tau-8m, P=1.000
					WT8m x Tau+8m, P=0.002
					Tau-8m x Tau+8m, P=0.007
